# Supplementary material for: Human herpesvirus 7 integrates into host telomeres via its telomeric repeat arrays
Source: PLoS Pathog. 2026 May 6;22(5):e1014189. doi: 10.1371/journal.ppat.1014189 (PMC13170970; doi:10.1371/journal.ppat.1014189)
Supplement: S1 Data — (XLSX) [file ppat.1014189.s001.xlsx]

## Sheet: Sheet1
S1_Data: Raw sequencing reads obtained from HHV7-infected clonal cell lines using the Cas9-based enrichment strategy.
Reads mapped to Direct Repeat Right
Sample	Read_ID	Read_Length	Mapping_Quality	Softclip_Length	Sequence
22-14	3ae5e8a7-7446-4891-9dbb-1eef3ccf90b3	34345	60	31510	GCACGGTGCGGGACTGCGGTGAGTGTAAGCAGTGTGACACATTGTTATCGCAATTGTCTTACCCGATTAACTTTTTATTAATGTATTAAGCACTGTTTCTTCACGTGTGACTGTTGTGTTTTTTGTTGTTATCTACATCCAGCGGCCCTCGACACGCATATGTACGTGTGCTGCGGACGCGGAGAAAAGTTGCAGCCCGTCGGATACGTACGCAACAGAGCCGCGCCTTCAGACCTGAACTCGTTACGCGTCCTCCTCATAGCCAGGGACGGAGCAATGTATGTGCATCACATGAGAACGGCGCGACTGTGCCGCCTGGCCAGCAGTGTGACCGAATTCGCGCGACGAGGCTGCAGCGAATCCGAGGTTTATGAAGATGATGTTTCCTTGCCAGACCGT…
22-14	continue*				GAGGCTGCTGCTGAGGACTTCATTTGGGGCGTTGTTTTCTGAGCCCCAACAGAAGGAAGGAAGCCTCTCCCTCCATGGGTCAGTCCTGGGCCTCAAGGGCACCCTCGAAGCAGGCAGCTGCAATGCAGAGCTCCCTCGGCCATGTCCTCCACCTGCCCTTCCTTGGTCCAGCACCTCACCTGCACACACCTGTCTGGAGAGTCCCCAAGGTTGGAGAGCTGCTGAGTCAGCTGGGCCGAACACACAGCGCAATACTTCCTTGTGCCTCCTAACCAGGATGGGCGACACCCAGCCTCCATTTTATGGATGGGACAAGAAGAAGCTGAGCTGACAAGCCCAACATAGTGGAGCCAGCAACAGGCTTTTACTCTCCTCTCTGTCTCTTTGTCTCTCTCACCC…
22-14	fb14e315-2911-4580-a45e-0b4ae9452584	14671	60	11776	GTACTTCCGTTTCAGTTACGTGTGCTGCACGGTGCGGGACTGCGGTGAGTGTAAGCATAGTGTGACACATTGTTATCGCAATTGTCTTACCCGATTAACTTTTTATTAATGTATTAAGCACTGTTTCTTCACGTGTGACTGTTGTGTTTTTTTGTTGTTATCTACATCCCGGCAGCCCTCGACACGCACGCTGTCTGTACGTGTGCTGCGGACGCGGAGAAAAGTTGCAGCCCGTCGGATACGTACGCAACAGAGCCGCGCCTTCAGACCTGAACTCGTTACGCGTCCTCCTCATAGCCTTGGGGACGGAGCAATGTGCATCACATGAGAACGGCGCGACTGTGCCGCCTGGCCAGCAGTGTGACCGAATTCGCGCGACGAGGGCTGCAGCGAGAATCC…
22-14	97b5ce38-47db-4ace-b1e5-82a04c1e7e15	33661	60	30887	GCACGGTGCGGGACTGCGGTGAGTGTCAGCAAGTGTGGCCATTGTTATCGCAATTGTCTTACCCGATTAACTTTTTATTAATGTATTAAGCACTGTTTCTTCACGTGTGACTGTTGTGTTTTTTTGTTGTTATCTACATCCCGGCCCAGCCCTCGACGCATATGTACGTGTGCTGCGGACGCGGAGAAAAGTTGCAGCCCGTCGGATACGTACGCAACAGAGCCGCGCCTTCAGACCTGAACTCGTTACGCGTCCTCCTCATAGCCAGGGACGGAGCAATGTATGTGCATCACATGAGAACGGCGCGACTGTGCCGCCTGGCCAGCAGTGTGACCGAATTCGCGCGACGAGGGCTGCGGCGAGAATCCGGTTTATGAAGATGATGTTTTCGCATACCGA…
22-14	continue*				CATCAGGCCAACTTGGCTGAGCTCTGCCCTGCTTATCTCTCTTCTCCCCCTCGAGCCCTCACCCTGGTTACCTGCACAAGTAAACTTGCCCCTAACTGACCCCCTTTTCTCCCTCCATGTCCCTCAATACAGCATAACTCTGGCAAAAGACCAGCCTGGCCAGGTGCGGTGGCTCACGCCTGTAATCCCAGCACTTTGGGAGGCCGAGGCGGGCAGATCACAAGGTCAGGACATCAAGACCATCCTGGCTAACACGGTGAAACCCCGTCTCTACTAAAAATACAAAAATTAGCCGGGCATGGTGGCAGGCACCTGTAGTCCCAGCTCACGACGCAGGCTGAGGCAGGAGAATGGCGTGAACCCGGGAGGCGGTGCTTGCAGTGAGCCGAGATCGCGCCA…
22-14	12134966-84e5-449f-a2df-a31c87ff3636	19468	60	16582	GCACAGTGCGGGACTGCGGTGAGTGTAAGCAGTGTGACACATTGTTATCGCAATTGTCTTACCCGATTAACTTTTTATTAATGTATGCACTGACGCCTGTTTCTTCACGTGTGACTGTTGTGTTTTGTTGTTATCTACCCGGCAGCCCTCGACACGCATATGTACGTGTGCTGCGGACGCGGAGAAAAGTTGCAGCCCGTCGGATACGTACGCAACAGAGCCGCGCCTTCAGACCTGAACTCGTTACGCGTCCTCCTCATAGCAGGGACGGAGCAATGTATGTGCATCACATGAGAACGGCGCGACTGTGCCGCCCTGGCCAGCAGTGTCGGCCGAATTCGCGCATGGGGCTGCGGCGAGAATCCGAGGTTTATGAAGACAGTGTTTCTTGCCAGACCG…
22-14	6008c318-a70d-4420-88e8-a7af93632238	23880	60	20995	CTTCGTTCAGTTACGTATTGCTGCACGGTGCGGGATTTTGACAGTGTAAGCAGTGTGACACATTGTTATCGCAATTGTCTTACCCGATTAACTTTTTATTAATGTATTAAGCACTGTTTCTTCACGTGTGACTGTTGTGTTTTTTGTTGATATCTGCATCCCGGCAGCCCTCGACACACGCATATGTACGTGTGCTGCGGACGCGGAGAAGAGGTTGCAGCCGTCCGGATACCGTGCCACCAGCAAGTCCGCGCCTTCAGACCTGAACTCGTTACGCGTCCTCCTCATAGCCAGGGACGGAGCAATGTATGTGCATCACATGAGAACTGACGCGACTGTGCCGCCTGGCCAGCAGTGTGGCCGAATTCGCGCGACGAGGGCTGCAGCGAGAATCCGAGG…
22-14	ba31ac55-bcc7-4da5-b3c1-0fcd38d721f7	32601	60	29573	GCACGGTGCGGGACTGCGGTGAGTGTAAGCAGTGTGACACATTGTTATCGCAATTGTCTTACCCGATTAACTTTTTTATTAATGTATTAAGCACTGTTTCTTCACGTGTGACTGTTGTGTTTTTGTTGTTGTTATCTACATCCCGGCAGCCCTCGACACGCATATGTACGTGTGCTGCGGGCCCTTGGAGAAAAGTTGCAGCCCGTCGGATACATGCGCAGCAATCCGCCTTCAGACCTGAACTCATTACGCGTCCTCCTCATAGCCAGGGACGGAGCAATGTATGTGCATCACATGAGAACGGCGCGACTGTGCCGCCTGGCCAGCAGTGTGACCGAATTCGCGCAGCGAGGGCTGCAGCGAGAATCCGAGGTTTATGAAGATGATGTTTCCTTGCCA…
22-14	d0b479f2-42cd-49e8-af78-f9f35afec1fb	20899	60	18024	GCACGGTGCGGGACTGCGGGTGAGTGTAAGCAGTGTAAGCAGCTGACACATTGTTATCGCAATTGTCTTACCCGATTAACTTTTATTAATGTATTAAGCACTGTTCTTCACGTGTGACTGTTGTGTTTTTTGTTGTTATCTACATCCCGGCAGCCCTGGGCTGCATATCCTCAAGTGTGCCTCGGCGGACGCGGAGAAAAGTTGCGAGCCCGTCGGATACGTACGCAGCAGAGCCGCGCCTTCAGACCTGAACTCGTTACGCGTCCTCCTCATAGCCAGGGACGGAGCAATGTATGTGCATCACATGAGGAGCAGGCGCGACTGTGCCGCCTGGCCGACAGTGTGACCGGATGGCGACGAGGGCTGCAGCGATCCCAGGGTTTATGAAGATGATGTTTC…
22-14	6c54fd04-75eb-415c-8b71-ffef96ba0cfd	35840	60	32801	GCACGGTGCGGGACTGCGGTGAGTGTAAGCAGTGTGACACATTGTTATCGCAATTGTCTTACCCGATTAACTTTTTATTAATGTATTAAGCACTGTTTCTTCACGTGTGACTGTTGTGTTTTTTTGTTGTTATCCGCATCCCGGCGGCAACTCCTCGACCTGCATATGTACGTGTGCTGCGGACGCGGAGAAAAGTTACAGCCCGTCGGATACGTACGCAACAGAGCCGCGCCTTCAGACCTGAACTCGTTACGCGTCCTCCTCATAGCCAGGGACGGAGCAATGTATGTGCATCACATGAGAACGGCGCGACTGTGCCGCCTGGCCAGCAGTGTGACCGAATTCGCGCGACGAGGGCTGCAGCGAGGACCGAGGTTTATGAAGATGATGTTTCCTTGC…
22-14	continue*				GCAGAAGCCCAGAAGGCAGAGCCAAGAGACATGGAATCTTCCCACATCTTAAAACCTGTTTAGGGAACACCAGCGTCTGCCCAGCTGGATTTCAGAACCACCATTCCTTCATCCTTCCCCTGCTGCCTCTTTCTGAACAGCAATGTCTCCAGCTTCACCCACCATTGTGTGTTGCATATGTAGGGGGCAGATAGCTTGTATCTTTAGTTTTCCAGATCAGAGGAACATCCAAAGAAATCTGTTCTACACCTAAACCCGATTTAGATGAGATTTCGGGACTGTGAGCATGAAGGGATCAAGAGGGGTGAATGTGTTTTGCATGCACAAGGGGACAGGGTCTTGGGGACAGAGGACAGGCTGTGGTGGCAGATACTAAGGTGACCCCCACAACCCCCACCT…
22-14	37706906-57ed-4579-85cd-9db0bc499cb2	3487	60	636	TACTTCGTTCAGTTACGCCATTGCTGCACGGTGCGGGACTGCGGTGAGTGTAAGCAGTGTGACACATTGTTATCGCAATTGTCTTACCCGATTAACTTTTTATTAATGTATTAAGCACTGTTTCTTCACGTGTGACTGTTGTGTTTTTTGTTGTTATCTACATCCCGGCAGCCCTCGACACGCATATGTACGTGTGCTGCGGACGCGGAGAAAAGTTGCAGCCGTACGTACGCAACAGAGCCGCGCCTTCAGACCTGAACTCGTTACGCGTCCTCCTCATAGCCAGGGACGGAGCAATGTATGTGCATCACATGAGAACGGCGCGACTGTGCCGCCTGGCCAGCAGTGTGACCGAATTCGCGCGACGAGGGCTGCAGCGAGAATCCGAGGTTTATGAAG…
22-14	50f96d55-9329-4513-840b-28e1c55e33f1	53452	60	50628	GCTACGTTCAGTTACGTATTGCTGCACGGTGCGGGACTGCGGGTAGTGTAAGCAGTGTGACACATTGTTATCGCAATTGTCTTACCCGATTAACTTTTTATTAATGTATTAAGCACTGTTTCTTCACGTGTGACTGTTGTGTTTTGTTGTTATCTACATCCCGGCAGCCCTCGACGCACTATGTACGTGTGCTGCGGGCCTTGAGAGGAAAGTTGCAGCCCGTCGGATACGTACCCAACAGAGCCGCGCCTTCAGACCTGAACTCGTTACGCGTCCTCCTCATAGCCAGGGACGGAGCAATGTATGTGCATCACATGAGCGAGCGCGACTGTGCCGCCCTGGCCAGCAGTGTGACCGAATTCGCGCGACGAGGGCTGCAGCGAGAATCCGGAGTTTATG…
22-14	continue*				ACAGCTCCTGCAGTGACCTGGAAGTCAGAGGGTGAAGAAATAACAGTTCCCACTCTTTGACTTAATGACTCTGGCTTTCCTCCCATCCTTCCATACAAAGGTGACAATTACTCCCATGTTACTAACGCCAGTGGACACTTCACTTCTCAGAAGCATTCAACATAACTGCCAACTTCATTCTTCTCAAAACATTCTCTTCCTTTGACCCCCTGATTTCCTCTCCTGTTCTTCTGCTATTTTTTGGCACATCTTAATCTCCTCTGCCTCCTCCTCATTTCTACTTAGCTATAAAATTTGCAGCTCCTTGAGGCTCTGTTGTAAACCGTCTTTCTTCTTATTCTACACTCTTTCCCTAAGCACTCTCATCCTCTCCTGTGGCTTCATTAGCCATTAGAAGGA…
22-14	f35bdaab-6ab6-44f2-96b8-458bbdcb1837	24302	60	21464	GTACTTCGTTCAGTTATTGCTGCACGGTGCAGGACTGCGGTGAGTGTAAGCAGTGTGACACATTGTTATCGCAATTGTCTTACCCGATTAACTTTTTATTAATGTATTAAGCACTGTTTCTTCCTGATGATATTGTGTTTTTTGTTGTTATCTACATCCCGGCAGCCCTCGACACGCATATGTACGTGTGCTGCGGACGCGGAGAAAAGTTGCAGCCGTCGGATACGTACGCAGCAGAGCCGCGCCTTCAGACCTGAACTCGTTACGCGTCCTCCTCACTAGCCAGGGACGGAGCAATGTATGTGCATCACATGAGAACGGCGCGACTGTGCCGCCTGGCCAGCAGTGTGACCGAATTCGCGCGACGAGGGCTGCAGCGAGAATCCGAACATGAAGATG…
22-14	50fce676-5f42-401e-a9b0-94d8d1205c0c	46518	60	43631	GCACGGTGCGGGACTGCGGTGAGTGTAAGCAGTGTGACACATTGTTATCGCAATTGTCTTACCCGATTAACTTTTATTAATGTATTAAGCACTGTTTCTTCACGTGTGACTGTTTGTGTTTTTTGTTGTTATCCATCCCAGCCCTCGACACGCATATGTACGTGTGCTGCGGACGCGGAGGAAAGGAATTTACCAGCCCGTCGGATACGTACGCAACAGAGCCGCGCCTTCAGACCTGAACTCGTTACGCGTCCTCCTCATAGCCAGGGACGGAGCAATGTATGTGCATCACATGAGAACGGCGCGACTGTGCCGCCTGGCCAGCAGTGTGACCGAATTCGCGCGACGAGGGCTGCAGCGAGAATCCGAGGTTTATGAAGATGATGTTTCCTTGCCAGA…
22-14	continue*				AGGATGGTTCCCCAAGGAAATGGGGCCTATACCCAGTAAAAGAAATGGTGCTGAGAAAGAAAACCACGTGCTTACTCCACATAGGGCAGACTCTGGAAGAGGGAGCAGGAGGAATGTACAGGTTGCCCTGAGCAGGAGCTCTGGAAAATGAAGCTCTATGGAGGAAGGCCTCAGTGTGGCTTGAGAATGTGGTGTATGGTGGTCTGCCGAAGACGTACTGGGGTGGGAGGGAGATAGCATGGGAAAGCACAGACATGCTCCCACTCAGCTCTCCGGGCATGAGAGGCTGACTTTCCGTGAGCCTGTGGGCCAGGCTTGAGAACAACTTGCCCTGGTTCACTGTGTCCCCATGATACAGAACTTGGTGGGAGAACAGGCAGTGAGGGAGGAGTTGGGATG…
22-14	74483ce8-682f-45fc-a818-bcd3062a2c53	18371	60	15278	GCACGGTGCGGGACTGCGGTGAGTGTAAGCAGTGTGACACATTGTTATCGCAATTGTCTTACCCGATTAACTTTTTATTAATGTATTAAGCACTGTTTCTTCACGTGTGACTGTTGTGTTTTTTTGTTGTTATCTACATCCCTTTGAGCCCTCGACTGCCGCCCGCTAAGCGCGTGTGCTGCTGGCGCAGGAAAAATTTGCAGCCCGTCGGATACGTACGCAACAGAGCCGCGCCTTCAGACCTGAACTCGTTACGCGTCCTCCTCCATAGCCAGGGACGGAGCAATGTATGTGCATCACATGAGAACGGCGCGACTGTGCCGCCTGGCCAGCAGTGTGACCGAATTCGCGCGACGAGGGCTGCAGCGAGAATCCGAGGTTTATGAAGATGATGTTTCC…
22-14	ff848c0b-a09c-4227-8631-faec3b785e54	6028	60	3016	GCCGTTCAGTTACGTATTGCGTCTGCACGGTGCGGGACTGCGGTGAGTGTGGCGGTGTGAGCACATTGTTATCGCAATTGTCTTACCCGATTAACTTTTTATTAATGTATTAAGCACTGTTTCTTCACGTGTGACTGTTGTGTTTTTTGTTTATTTATCTACATCCCGGCAGCCCTCGACACGCATATGTACGTGTGCTGCGGACGCGGAGAGAAGTTGCGGCCGTGGACTGTACGCAGCAGAGCCGCGCCTTCAGACCTGAACTCGTTACGCGTCCTCCTCATAGCCAGGGACGGAGCAATGTATGTGCATCACATGAGTGGCACGCGACTGTGCATATTGCTTTGTGTGACCGAATTCGCGCGACGAGGGCTGCATGAGAATCCGAGGTTTATGAAG…
22-14	5cb456b1-af6a-4400-b700-d42602377d77	30275	60	27310	TTCGTTCAGTTACGTATTGCTGCACGGTGCGGGACTGCGGTGGTGTAAACAGTGTGACACATTATTTATCAAATTGTCTTACCCGATTAACTTTTTATTAATGTATTAAGCACTGTTTCTTCGTGTGACTGTTTGTGTTTTTGTTGTTATCTACATCCCGGCAGCCCTCGACACGCACATATGTACGTGTGCGGACGCGGAGGCGTTGCAGCCCGTCGGATACGTACGCAACGAGCCGCCTTCAGACCTGAACTCGTTACGCGTCCTCCTCATAGCCAGGGACAGCGGAGCAATGTATGTGCATCGCGAGAACGGCGCGACTGTGCGCGAAAGCAGCAGTGTGACCGAATTCGGCGACGAGGGCTGCAGCGAGAATCCGAGGTTTATGAAGATGATGTT…
22-14	f5c8c22a-e9bf-43ff-a41e-08e2014c4684	31909	60	29074	GCACGGTGCGGGACTGCGGTGAGTGTAAGCAGTGTGACATTGTTATCGCAATTGTCTTACCCGATTAACTTTTGTAATGTATTAAGCACTGTTTCTTCACGTGTGACTGTTGTGTTTTTTGTTGTTATCTACATCCCGGCAGCCCTCGACACGCATATGTACGTGTGCTGCGGACGCGGAGAAAAGTTGCAGCCCGTCGGATACACGTACGCAACAGAGCCGCGCCTTCAGACCTGAACTCGTTACGCGTCCTCCTCATAGCCAGGGACGGAGCAATGTATGTGCATCACATGAGAACGGCGCGACTGTGCCGCCTGGCCAGCAGTGTGACCGAATTCGCGCGGCTTGAGGGCTGCAGCGAGAATCCGAGGTTTATGAAGATGATGTTTCTTGCCAGAC…
22-14	4aa17483-03ed-48e2-8c32-549ad55b787a	59072	60	56064	TTCGTTCAGTTACGTATTGCTACACAGTGCGGGACTGCGGTGAGTGTAAGCAGTGTGACACATTGTTATCGCAATTGTCTTACCCGATTAACTTTTTATTAATGTATTAAGCACTGTTTCTTCACGTGTGACTGTTGTGTTTTTTGTTGTTATCTACATCCCGGCAGCCCTCGACACGCATATGTACGTGTGCTGCGGACGCGGAGAAAAGTTGCAGCCCGTCGGATACGTACGCAACAGAGCCGCGCCTTCAGACCTGAACTCGTTACGCGTCCTCCTCATAGCCAGGGACGGAGCAATGTATGTGCATCACATGAGAACGGCGCGACTGTGCCGCCTGGCCAGCAGTGTGACCGAATTCGCGCGACGAGGGCTGCAGCGAGAATCCGAGGTTTATGA…
22-14	continue*				TTTTGCTTCTGAGGCTGCTGCTGGGGACTTCATTTTGGGACGTTGTTTTCTGAGCCCCAACAGAAGGAAGAAGCCTCTCCCTCCATGGGTCAGTCCTGGGCCTCAAAGGGCACCCTCGAAGCAGGCAGCTCAGCTCACAGAGCTCCCTCGGCCATGTCACTCCACCTGCCCTTCCTTGGTCCAGCACCTCACCTGCACACACCTGTCTGGAGAGTCCCCAAGGTTGGAGAGCTGCTGAGTCAGCTGGGCCCGAGCACACAGCGCAATACTTCCTTGTGCCTCCTAACCAGGATGGGCGACACCAGCCCATTTTATGGATGGGACAAGAAGAAGCTGGGCTGACAAGCCCAACATAGTGGAGCCAGCAACAGGCTTTTACTCTCCTCTGTCTCTTTGTCT…
22-14	c9370159-6f7d-45e2-9280-f84611897766	19760	60	16845	GCCGCGGTGCGGGACTGCGGTGAGTGTAAGCAGTGTGACACATTGTTATCGCAATTGTCTTACCCGATTAACTTTTTATTAATGTATTAAGCACTGTTTCTTCACGTGTGACTGTTGTGTTTTTTTTTGTTATCTACATCCCGGCAGCCCTCGACACGCATATGTGCGTGTGCTGCGGACAGCGGAGAAAAGTTGCAGCCCGTCGGATACGTCGCAACAGAGCCGCGCCTTCAGACCTGAACTCGTTACGCGTCCTCCTCACTTAATAGGGGACGGAGCAATGTATGTGCATCACATGAGAACGACGCGACTGCCGCCTGGCCAGCAGTGTGACCGAAATTCGCGCGACGAGGGCTGCAGCGGAAATCCGAGGTTTATGAAGATGATGTTTCCTTGCCA…
22-14	04583919-616a-4759-8118-25573d3aba40	19069	60	16059	GCGATTGCGGGACTACTGGTGAGTGTAAGCAGTGTGACACATTGTTATCGCAATTGTCTTACCGATTAACTTTTTATTAATGTATTAAGCACTGTTTCTTCACGTGTGACTGTTGTGTTTGTTGTTATCTACATCCCGGCAGCCCTCGACACGCATATGTACGTGTGCTGCGGACGCGGAGAAAAGTTGCAGCCCGTCGGATACGTACGCAACAGAGCCGCGCCTTCAGACCTGAACTCGTTACGCGTCCTCCTCATAGCCAGGGACGGAGCAATGTATGTGCATCACATGAGAACGGCGCGACTGTGCCGCCTGGCCAGCAGTGTGACCGAATTCGCGCGACGAGGGCTGCTTAATCCGAGGTTTATGAAGATGATGTTTCCTTGCCAGACCGTCGAG…
22-14	231b3048-cd7d-4d71-8af5-101d952774cc	12005	60	9147	TATGCGCTGACCAGTTGCACTTATTGCTGCACAGTGCGGGACACTGGTGGATGCTCAGCAGTGTGGCACATGACCTGTTATCACGCAATTATAATGCCAGTTAACACCCCATTAACAGCTGAGCCTCATTTTCTTCTTGCATTAATGACTGCCGTTTTTTGTTGTTAATCCTACATCCCGGCAGCCCTCGACACGCATATACGGGATGTACTGGGTCGCAGGAAAAGAAAATTCCTGGCAAAAATCGGATGCGTGGCATGGCAAACCGCGCCCTTCAGGGCCTGAACTCAGTGCCGTATCACTGGAAAAGCGTGGGGGACGGTATTATATGTGCATCACATGAGGTGACAGCCTGTGCCGCCCTGTGGTGGACCAGATTCGCGCAGCAGAAGACACAGC…
42-13	bfa8c069-bcb4-4cf6-87c0-bff02f3f3d16	11235	60	8022	CAAGGGCGTAGAGCAGACCTAAACTAAGGCTAAAACATGAGTGAGCTTTTATCCCACCGGTCCTTCCTCAACATTTCGCGTGGCTGTCTTTGAGTCGAGGGTCTCCGCGAAAAGTGTACGGATATGCCTTCAGGCACAGAGGAGAACTCATGGCATTGCCATGGCCGCCTAACTGGAGCCTGGAACTTCACCACGATCCCTATCGAGACGCCAGAGCACAAACCGTTTTGGGAGTCACCGCTGAGGTTACGGCTGCAACACACGTGACAGCTCGCGGTGCAGGACTGCGGTGAGTGTAAGCAGTGTGACACATTGTTATCGCAATTGTCTTACCCGATTAACTTTTATTAATGTATTAAGCACTGTTTCTTCACGTGTGACTGTTGTGTTTTTGTTGTT…
42-13	8d6bff91-9330-418d-9632-2b8fd25b92d7	4480	60	1561	GCACGGTGCGGGACTGCGGTGGTGTAAGCAGTGTGACACATTGTTATCGCAATTGTCTTACCCGATTAACTTTTTATTAATGTATTAAGCACTGTTTCTTCACGTGTGACTGTTGTGTTTTTGTTGTTATCTACATCCCGGCAGCCCTCGACACGCATATGTACGTGTGCTGCGGACGCGGAGAAAAGTTGCAGCCCGTCGGATACGTACGCAACGAGAGCCGCGCCTTCAGACTGAACTCGTTACGCGTCCTCCTCATAGCCAGGGACGGAGCAATGTATGTGCATCACATGAGAACGGCAGCGACTGTGCCGCCTGGCCAGCAGTGTGACCGAATTCGCGCGACGAGGGCTGCAGCGAGAATCCGAGGTTTATGAAGATGATGTTTCCTTGCCAGAC…
42-13	d4b43691-e119-484b-8525-f7dd37f3bcd4	14707	60	11708	GCGGTCTTGCGGGACTACGGTGAGTGCCAGCAGTGTGACATTGTTATCGCAATTGTACCGATTAACTTTTGTTAATGTATTAAGCACTGTTTCTTCACGTGTGACTGTTGTGTTTATTTGGTATCTACATCCCGGCAGCCCTCGACACGCATATGTACGTGTATATAGGGCCATGGAGAAAAGTTGGCCCGTCGGATACATCACATAGCAAACCGCGCGCTAGACCTGAACTCGTTACGCGTCCTCCTCATAGCCGGGGACGGAGCTGATGACGCTAACATCACAACGAGAACAGCGCGACTGTGCATGGCAGCAGTGTGACCGAATTCGCGCGGCGAAGGCTGCGTGAGAATCCGAGGTTTATGAAGGTGATGTTTCCTTGCCAGACCGTCAGTAGGT…
74-2	6e8bd424-d5e0-4262-91e2-983971fbaa5b	16022	60	13105	TACTTCGTTCAGTTACATCATTGCTGCACGGTGCGGGACTGCGGTGAGTGTAAGCAGTGTGACACATTGTTATCTTAATTGTCTTACCCGATTAACTTTTTATTAATGTATTAAGCACTGTTTCTTCACGTGTGACTGTTGTGTTTTGTTGTTATCTACATCCCGGCAGCCCTCGACACGCATATGTACGTGTGCTGCGGACGCGGAGAAAAGTTGCAGCCCGTCGGATACGTACGCAACAGAGCCGGCCGCCTTCAGACCTGAACTCGTTACGCGTCCTCCTCATAGCCAGGGACGCGGAGCAATGTATGTGCATCACATGAGAACGGCGCGACTGTGCATACAACCGGCAGTGTGACCGAATTCGCGCGAACGGGGCTGCAGCGAGAATCCGAGGTT…
74-2	e49b79c4-87d6-4ba1-a69b-980bf73eda29	46565	60	43741	ACTTCGTTCAGTTACGTATTGCCGCTGCACGGTGCGGGACTGCGGTGAGTGTAAGCAGTGTGACTACGTGATGTCGGCATAATTGTCTTACCCGATTAACTTTTTATTAATGTATTAAGCACTGTTTCGTAGCTTCGTGTGACTGTTGTGTTTTGTTGTTATCTACATCCCGGCAGCCCTCGACACGCATATGTACGTGTGCTGCGGACGCGGAGAAAAGTTGCAGCCCGTCGGATACGTACGCAACAGAGCCGCGCCTTCAGACCTGAACTCGTTACGCGTCCTCCTCATAGCCAGGGACGGAGCAATGTATGTGCATCACATGAGAACGGCGCGACTGTGCCGCCTGGCCAGCAGTGTGACCGAATTCGCGCGACGAGGGCTGCAGCGAATCCGAGG…
74-2	b4aff0bb-a5e6-4a13-b3f3-a07ae8371ccb	22878	60	19882	TTTGCGTTCAATTTTGTATTACTGCCGTGCAGGACTGCAGTGAGTGTAAGCAGTGTGACACATTGTTATCCGCAATTGTCTTACCCAGTGCTTGTTGTTAATGTATTAAACTGTTTCTTCACGTGTGACTGTTGTGTTTTTGTTGTTATCTACATCCCGGCAGCCCTCGACACGCGCATATGCGTGTGCTGCGGACGCGGAGAAAAGGTGCAGCCCGTCAGATGGCGTCTGCAACAGGCCGCGCCTTCAGACTGAACTCGTTACGCGCGATCACTCCTCATAGCCAGAGATAGACTGATATGTGCATCACATGAGAGCCGGCGCGGCTGTGCCGCCTGGCCAGCAGGTGGCCGAATTCGCGCGACGAGGGGCCTTGCAGCGAAGTCCGAGGTTTATGAA…
Reads mapped to Direct Repeat Left
74-2	06e43670-3e5f-48f4-b3f2-3d3dc764a7e4	24275	60	3920	TTTGTGGAGATTTTGGTTATGATAAAATTGGAAAAGTCACTGCCAGATTTGGAAGATTATCAACTCTTGGAAGTGCACCGGTTCAACAGTACTCCTGGTATCTAAGTAAGTAACAGTACTTTTTATGGTTTTTAATTTTTCTGAAAGTGACGGAAGTACTAATCACAAGTTAATTTTGCAGAAATTGTTCCTGTGTGCAATGATGTTTTTAAGTGAACCGACTCCGGATTTACCGTCTTTTGATTTTGCCGTTGAGTTGCTGCTGTCTTCATATGGAGAAGGCCCTTGGGGATAGTTCGCAATGGTCTAAAGTGCTGTCTTGCTTGGCCGCCAAACTATGCTATTTTTTGGCGAATTTTATCATTTCAAATGTAGACGTAGTGTCATCACTTATGATTG…
(*) indicates continuation of the previous read sequence.
