# Supplementary material for: Human herpesvirus 7 integrates into host telomeres via its telomeric repeat arrays
Source: PLoS Pathog. 2026 May 6;22(5):e1014189. doi: 10.1371/journal.ppat.1014189 (PMC13170970; doi:10.1371/journal.ppat.1014189)
Supplement: S2 Data — All four BAC clones were shown as GenBank files. (XLSX) [file ppat.1014189.s002.xlsx]

## Sheet: Tabelle1
S2_Data: Whole BAC nanopore sequencing of HHV-7 GFP and its TMR mutants.
Name	Sequences
GenBank PQ722539_HHV-7 GFP BAC clone	atgtggaaacatgtcttgtacagtcttttgtccaatagtgtcgaataagcgttctatttctagtagtgctattggaaaaagactgcgaaacacaatttatttgtttattctctccagtttttaaatttcgagtaataaaagacacttgcttttcttacattacggtggtgacgtagtttcgtgcagttgtatcgtttttaggcgagcaccaaatttgtccatatgtagactggaatctaaaaaaaaaatattgtcaactcaacctttttgtcattttgttgattgcatgtatgtgcggttttcctcttttttagtgtgcttgttaatatgagcagttttgtgcgacagtacttacactgtagtgtttgttaagcacctttcgtccgtgggtatctgtct…
GenBank PV694271_HHV-7 delimpTMR GFP BAC clone	cttgctgtttacacattataagaatttggatagatacattataaatgtaagtttcatctgtgttattgtatctatgaaataaaatttttcatttttttcttataaataaaatgttttagacctatcaaatttatctcatagcttaaaaaatacattgaatataagttttcttatattgctagccctcctaactataatagcctttcacttgaataggtatctttactttcatagcttaaaaaaaaatacattgaatataagttttcttatattgctagccctcctaactataatagcctttcacttgaatgggtatctttactttcatagacttggaattttcataaataaattgctttgatatattatagttccataagcaggatggaaattttttca…
GenBank PV694272_HHV-7 delpTMR GFP BAC clone	cttgctgtttacacattataagaatttggatagatacattataaatgtaagtttcatctgtgttattgtatctatgaaataaaatttttcatttttttcttataaataaaatgttttagacctatcaaatttatctcatagcttaaaaaatacattgaatataagttttcttatattgctagccctcctaactataatagcctttcacttgaataggtatctttactttcatagcttaaaaaaaaatacattgaatataagttttcttatattgctagccctcctaactataatagcctttcacttgaatgggtatctttactttcatagacttggaattttcataaataaattgctttgatatattatagttccataagcaggatggaaattttttca…
GenBank PV694273_HHV-7 del whole TMR GFP BAC clone	cttgctgtttacacattataagaatttggatagatacattataaatgtaagtttcatctgtgttattgtatctatgaaataaaatttttcatttttttcttataaataaaatgttttagacctatcaaatttatctcatagcttaaaaaatacattgaatataagttttcttatattgctagccctcctaactataatagcctttcacttgaataggtatctttactttcatagcttaaaaaaaaatacattgaatataagttttcttatattgctagccctcctaactataatagcctttcacttgaatgggtatctttactttcatagacttggaattttcataaataaattgctttgatatattatagttccataagcaggatggaaattttttca…
