# Supplementary material for: Human herpesvirus 7 integrates into host telomeres via its telomeric repeat arrays
Source: PLoS Pathog. 2026 May 6;22(5):e1014189. doi: 10.1371/journal.ppat.1014189 (PMC13170970; doi:10.1371/journal.ppat.1014189)
Supplement: S3 Data — DR regions were amplified using PrimeSTAR GXL DNA polymerase (Takara) with primers around impTMR region (Primer-1 F: 5’-CTAGAGTTATTGCCGTGCGT-3’ and Primer-1 R: 5’-ACTGTGATGCACATCATCAC-3’), and primers around pTMR region (Primer-2 F: 5’-TGCTAAATCCCCTGAAACAC-3’ and Primer-2 R: 5’-GTGCTCTTTGTCTTTGCTCT-3’). (XLSX) [file ppat.1014189.s003.xlsx]

## Sheet: Tabelle1
S3_Data: Sanger sequencing of DR region of these efficiently replicating HHV-7 GFP and its TMR mutant viruses.
Name	Sequences
HHV-7 GFP_impTMR region	ggatgtattggtacatatctttatgagtgatgcgaaaattatataatgcagttgcaccattatctgcgaagagattttttttgcagcgtctttatgtgcaggcttattcccccccgtttcgtatttcaaatcctaaataacccccggggggtaaaaaaagggggggagctaaccctaaccctaaccctagctctaaccctaaccctaaccctagctctaaccctaaccctaaccctaagtctaaccctgaccctaaccctaagtctaaccctaaccctaagtctaaccctaaccctaaccctaaccctaaccctaaccctaagtctaaccctaaccctaagtctaaccctaaccctaaccctaaccctaaccctaaccctaaccctaagtctaacccta…
HHV-7 GFP_pTMR region	ctcggagagccgtacttgtatgctattaaatgatttcagaaaataaaagtaaaaacacgtctgggtttccattgctgttccgcctcgtagttctagttgggagtgttttctagtgtccccttcgctgctgtgagtgaacatttgaagataagtataagcagtccaatagtaatgttatttttcatgccttgccaaaagcttgaaaacttagtgatgaccacaacaggattaaccacgcatatgctaagaaagaacatttttcttgcttgcgatcatcattggtaagatgcagactgcgcttggcaaacagtctgaaagccgctgccttcgctctgtgcgccgcgctgcggttttctactctacgggaagccgcgcctttatgggactaaagccaaaatt…
HHV-7 delimpTMR GFP_impTMR region	ggacagtattggtacatatctttatgagtgatgcgaaaattatataatgcagttgcaccattatctgcgaagagattttttttgcagcgtctttatgtgcaggcttattcccccccgtttcgtatttcaaatcctaaataacccccggggggtaaaaaaagggggggagccaggtcatctgttctagatcctatccatatctgccctgactcctggtgccttaccgctccgagccccaccctccgtcccgccctcctcctgttctccatgccctgccttctcaacccttcctcttccacgcccacattgcctctgcactccgcgctctcttggctgtgcgccctgcctttccgtgacctactgggagcgccgccaaatctgttttgccccgcccctgcg…
HHV-7 delimpTMR GFP_pTMR region	cggagaggccgtacttgtatgctattaaatgatttcagaaaataaaagtaaaaacacgtctgggtttccattgctgttccgcctcgtagttctagttgggagtgttttctagtgtccccttcgctgctgtgagtgaacatttgaagataagtataagcagtccaatagtaatgttatttttcatgccttgccaaaagcttgaaaacttagtgatgaccacaacaggattaaccacgcatatgctaagaaagaacatttttcttgcttgcgatcatcattggtaagatgcagactgcgcttggcaaacagtctgaaagccgctgccttcgctctgtgcgccgcgctgcggttttctactctacgggaagccgcgcctttatgggactaaagccaaaattg…
HHV-7 delpTMR GFP_impTMR region	ggactgtattggtacatatctttatgagtgatgcgaaaattatataatgcagttgcaccattatctgcgaagagattttttttgcagcgtctttatgtgcaggcttattcccccccgtttcgtatttcaaatcctaaataacccccggggggtaaaaaaagggggggagctaaccctaaccctaaccctagctctaaccctaaccctaaccctagctctaagtctaaccccaaccctaaccctaaccctagctctaagtctaaccccagccctaaccctaaccctagctctcactgtcaccctaacactagctccaggtcatctgttctagatcctatccatatctgccctgactcctggtgccttaccgctccgagccccaccctccgtcccgccctc…
HHV-7 delpTMR GFP_pTMR region	gcagtgagagaacattagaagataagtataagcagtccaatagtaaagttatttttcaagcctagccaaaagcttgaaaacttagtgatgaccacaacaggattaaccacgcatatgctaagaaagaacatttttctagcttgcgatcatcataggtaagatgcagactgcgcttggcaaacagtctgaaagccgctgccttcgctctgtgcgccgcgctgcggttttctactctacgggaagccgcgcctttatgggactaaagccaaaattgtgcactcagccttcatgctgcagctgcggtttggcagcgtctttctcgtgcacaaactgtttttcactgagtgctgcgcgcggctcgcagaaaaagtgccttgaaggcattacaagacattggct…
HHV-7 delTMR GFP_impTMR region	ggttaatactctttatgagtgatgcgaaaattatataatgcagttgcaccattatctgcgaagagattttttttgcagcgtctttatgtgcaggcttattcccccccgtttcgtatttcaaatcctaaataacccccggggggtaaaaaaagggggggagccaggtcatctgttctagatcctatccatatctgccctgactcctggtgccttaccgctccgagccccaccctccgtcccgccctcctcctgttctccatgccctgccttctcaacccttcctcttccacgcccacattgcctctgcactccgcgctctcttggctgtgcgccctgcctttccgtgacctactgggagcgccgccaaatctgttttgccccgcccctgcgcgcgcggga…
HHV-7 delTMR GFP_pTMR region	gttacttatgtatgctattaaatgatttcagtaaaataaaagtaaaaacacgtctgggtttccattgctgttccgcctcgtagttctagttgggagtgttttctagtgtccccttcgctgctgtgagtgaacatttgaagataagtataagcagtccaatagtaatgttatttttcatgccttgccaaaagcttgaaaacttagtgatgaccacaacaggattaaccacgcatatgctaagaaagaacatttttcttgcttgcgatcatcattggtaagatgcagactgcgcttggcaaacagtctgaaagccgctgccttcgctctgtgcgccgcgctgcggttttctactctacgggaagccgcgcctttatgggactaaagccaaaattgtgcact…
